# Supplementary material for: Formulation and Evaluation of SNEDDS Loaded with Original Lipophenol for the Oral Route to Prevent Dry AMD and Stragardt’s Disease
Source: Pharmaceutics. 2022 May 10;14(5):1029. doi: 10.3390/pharmaceutics14051029 (PMC9147958; doi:10.3390/pharmaceutics14051029)
Supplement: Supplementary file 1 [file pharmaceutics-14-01029-s001.zip]

Archive with 1 entries (1 files):
- pharmaceutics-1707269-supplementary.pdf
